# Supplementary material for: Piriformospora indica Increases Resistance to Fusarium pseudograminearum in Wheat by Inducing Phenylpropanoid Pathway
Source: Int J Mol Sci. 2023 May 15;24(10):8797. doi: 10.3390/ijms24108797 (PMC10218886; doi:10.3390/ijms24108797)
Supplement: Supplementary file 1 [file ijms-24-08797-s001.zip]

Archive with 1 entries (1 files):
- ijms-2381106-supplementary.pdf
